# Supplementary material for: Insights into the Histone Acetylation-Mediated Regulation of the Transcription Factor Genes That Control the Embryogenic Transition in the Somatic Cells of Arabidopsis
Source: Cells. 2022 Mar 2;11(5):863. doi: 10.3390/cells11050863 (PMC8909028; doi:10.3390/cells11050863)
Supplement: Supplementary file 1 [file cells-11-00863-s001.zip]

Archive with 1 entries (1 files):
- cells-1529452-supplementary.pdf
